# Supplementary material for: Predicting Pathological Complete Response in Neoadjuvant Dual Blockade With Trastuzumab and Pertuzumab in HER2 Gene Amplified Breast Cancer
Source: Front Immunol. 2022 May 19;13:877825. doi: 10.3389/fimmu.2022.877825 (PMC9161548; doi:10.3389/fimmu.2022.877825)
Supplement: Supplementary file 1 [file DataSheet_1.xlsx]

## Sheet: 2022.2.18data
Table S1
	pCR 0=non pCR,1=pCR		Histological Grade 0=I-II,1=III
	LN 0=negative,1=positive		HER2(IHC) 0=2+,1=3+
	ER 0=negative,1=positive		Tumor stage 0=cT1-2,1=cT3-4
	PR 0=negative,1=positive		Ki67 index 0=< 20%,1=≥ 20%
	AR 0=< 80%,1=≥ 80%
Patient_ID	pCR	Outpatient_Time	Age	Ki67 index	Her2_copynumber	CEP17	HER2_CEP17 ratio	Tumor stage(T)	Histological Grade	ER	PR	Her2	Lymph node(LN)	AR	CD8	LN_posttreatment	Tposttreatment
P001	1	2020.1.5	33	1	8	1.8	4.4	0	0	1	1	0	0	NA	5	0	0
P002	1	2020.1.6	51	1	14	2	7	0	1	0	0	1	1	NA	0	0	0
P003	0	2020.1.7	49	0	27	6.5	4.2	0	0	1	0	1	0	NA	5	1	0
P004	1	2020.1.9	55	1	27	7.7	3.5	0	1	0	0	1	1	NA	20	0	0
P005	1	2020.1.9	51	0	17.5	2	8.8	0	1	1	1	0	0	NA	3	0	0
P006	0	2020.1.9	59	1	6.6	2.9	2.28	0	0	1	1	1	1	NA	15	1	1
P007	0	2020.1.15	56	1	20	2.5	8	0	0	0	0	1	0	NA	10	0	1
P008	1	2020.1.18	51	1	17.5	2.5	7	0	0	1	1	1	0	NA	5	0	0
P009	0	2020.1.19	56	1	20	4.5	4.4	0	0	1	1	1	1	NA	5	1	1
P010	1	2020.1.25	49	1	20	2.5	8	1	1	1	0	1	0	NA	5	0	0
P011	1	2020.1.29	52	1	14	2	7	0	0	1	0	1	0	0	10	0	0
P012	1	2020.1.30	38	1	20	2.5	8	0	0	1	1	1	0	1	5	0	0
P013	1	2020.2.10	43	1	10.4	4.4	2.4	0	1	1	1	1	0	NA	20	0	0
P014	1	2020.2.18	54	1	25	2	12.5	0	1	1	1	1	1	0	5	0	0
P015	1	2020.2.22	51	1	17.5	2.5	7	1	0	1	0	1	1	1	20	0	0
P016	1	2020.2.27	52	1	20	2	10	0	1	1	1	1	0	0	10	0	0
P017	0	2020.3.7	33	1	6.4	2	3.2	0	0	0	1	1	0	0	2	1	0
P018	1	2020.3.15	37	0	17.5	2.5	7	0	1	1	1	1	1	NA	3	0	0
P019	1	2020.3.16	43	1	15	2.5	6	0	1	1	0	1	0	0	5	0	0
P020	1	2020.3.19	45	1	27	2	13.5	0	0	1	0	1	1	1	8	0	0
P021	1	2020.3.22	31	1	20	2.5	8	0	1	1	1	1	1	1	3	0	0
P022	0	2020.3.25	45	1	5.3	2.3	2.3	0	0	1	1	1	0	1	2	1	0
P023	1	2020.3.28	63	1	17.5	2.5	7	0	1	0	0	1	1	1	25	0	0
P024	1	2020.3.31	53	1	7.2	1.9	3.8	0	1	1	1	1	0	1	10	0	0
P025	0	2020.4.2	56	1	15	2.5	6	0	0	0	0	1	1	1	3	1	0
P026	0	2020.4.5	49	1	17.5	2.5	7	0	1	0	0	1	1	0	5	0	0
P027	0	2020.4.8	37	1	4.93	1.87	2.64	0	0	1	1	0	1	NA	20	1	0
P028	1	2020.4.10	54	1	17.5	2	8.8	0	1	0	0	1	0	NA	5	0	0
P029	0	2020.4.11	42	1	20	2	10	0	1	1	1	1	1	0	2	1	0
P030	1	2020.4.16	49	1	20	2.5	8	0	1	1	0	1	1	0	10	0	0
P031	1	2020.4.19	55	1	14	2.5	5.6	0	0	0	0	1	1	1	10	0	0
P032	0	2020.4.22	48	1	20	1.5	13.3	1	1	0	0	1	1	NA	5	1	0
P033	0	2020.4.27	38	1	14	2	7	0	0	0	0	1	1	1	5	0	0
P034	0	2020.4.30	24	1	17.5	6.1	2.9	0	0	1	1	1	0	NA	5	1	0
P035	1	2020.5.7	49	1	20	1.5	13.3	0	0	1	1	1	0	1	20	0	0
P036	1	2020.5.8	53	1	25	2.7	9.3	0	1	1	1	1	1	1	5	0	0
P037	0	2020.5.9	54	1	8.5	2.2	3.9	0	0	1	1	1	1	0	2	1	0
P038	1	2020.5.10	45	1	20	2.5	8	0	1	1	1	1	1	1	10	0	0
P039	1	2020.5.13	62	1	22.5	2	11.3	0	0	0	0	1	0	0	5	0	0
P040	1	2020.5.14	63	1	7.7	1.7	4.5	0	1	0	0	1	1	1	15	0	0
P041	0	2020.5.18	39	1	35	5	7	0	0	0	0	1	0	NA	5	0	0
P042	0	2020.5.20	37	1	17.5	2.5	7	0	1	0	0	1	1	NA	5	0	0
P043	1	2020.5.21	55	1	10.5	3.8	2.8	0	1	0	0	1	0	NA	20	0	0
P044	1	2020.5.25	49	1	25	2	12.5	1	0	0	0	1	1	NA	5	0	0
P045	1	2020.5.25	52	1	20	2	10	0	1	1	1	1	1	NA	5	0	0
P046	0	2020.5.28	59	1	7.55	2.75	2.75	0	1	0	1	0	1	NA	10	0	0
P047	1	2020.5.29	27	1	16.5	2.5	6.6	0	0	0	0	1	0	NA	5	0	0
P048	0	2020.5.30	48	1	27	2	13.5	0	0	0	0	1	0	NA	10	0	0
P049	1	2020.6.2	63	0	17.5	2.5	7	0	1	0	0	0	1	NA	15	0	0
P050	1	2020.6.3	53	1	27	2.5	10.8	0	1	1	0	1	1	NA	15	0	0
P051	1	2020.6.8	51	1	27	5.5	4.9	0	0	0	0	1	0	NA	20	0	0
P052	1	2020.6.10	46	1	7.6	2.5	3	0	1	1	1	1	1	NA	20	0	0
P053	0	2020.6.11	49	0	7.1	3.5	2	0	0	1	0	1	0	NA	20	0	0
P054	1	2020.6.13	60	1	22.5	1.5	15	0	1	1	0	1	1	NA	0	0	0
P055	0	2020.6.16	58	1	8.8	2.1	4.2	0	0	1	0	1	0	NA	5	0	0
P056	1	2020.6.19	68	1	8.2	3.2	2.6	0	1	0	0	1	1	NA	30	0	0
P057	1	2020.6.20	71	1	20	3.1	6.5	0	1	0	0	1	0	NA	3	0	0
P058	1	2020.6.25	54	1	25	3.2	7.8	0	1	1	0	1	1	NA	5	0	0
P059	0	2020.6.26	49	1	25	2.5	10	0	0	0	0	1	1	NA	5	0	1
P060	1	2020.6.26	64	1	20	2	10	0	1	0	0	1	1	NA	5	0	0
P061	1	2020.6.28	47	1	30	2.5	12	0	1	0	0	1	1	NA	5	0	0
P062	0	2020.6.29	46	1	17.5	3.1	5.6	1	1	1	1	1	1	1	3	1	0
P063	0	2020.6.30	31	1	20	2.5	8	1	0	1	1	1	0	NA	5	0	1
P064	1	2020.7.3	48	1	12.5	2.5	5	0	1	1	0	1	1	NA	10	0	0
P065	0	2020.7.4	37	1	5.1	2.33	2.19	0	1	1	1	1	1	NA	10	1	1
P066	1	2020.7.7	47	1	20	2.5	8	1	1	1	1	1	1	NA	5	0	0
P067	1	2020.7.9	47	1	17.5	2	8.75	1	0	0	0	0	1	NA	5	0	0
P068	1	2020.7.10	69	1	20	2.5	8	0	1	0	0	1	1	1	15	0	0
P069	1	2020.7.18	47	1	20	1.5	13.3	0	0	0	0	1	0	NA	3	0	0
P070	1	2020.7.19	49	1	20	2.5	8	0	1	0	0	1	1	1	10	0	0
P071	1	2020.7.22	57	1	15	2.5	6	0	1	0	0	1	1	0	30	0	0
P072	1	2020.7.24	50	1	20	2.5	8	0	1	1	1	1	1	0	20	0	0
P073	1	2020.7.24	53	1	20	1.5	13.3	0	0	0	0	1	1	0	10	0	0
P074	0	2020.7.27	52	1	19	2	9.5	0	0	0	0	1	0	0	5	0	1
P075	1	2020.7.28	61	1	16.5	2.5	6.6	0	1	0	0	1	1	1	15	0	0
P076	1	2020.7.30	38	1	20	2	10	0	1	1	1	1	1	1	5	0	0
P077	1	2020.7.31	57	1	17.5	2.5	7	0	0	0	0	1	1	1	10	0	0
P078	1	2020.7.31	55	1	20	2	10	0	1	1	0	0	1	0	20	0	0
P079	0	2020.8.1	44	1	20	3.1	6.5	0	1	1	1	1	0	1	5	1	0
P080	1	2020.8.2	55	1	20	2.5	8	0	1	0	0	1	1	NA	5	0	0
P081	1	2020.8.5	56	1	20	2.5	8	0	0	0	0	1	1	0	30	0	0
P082	1	2020.8.8	53	1	17.5	2	8.75	0	1	0	0	1	1	1	10	0	0
P083	1	2020.8.9	67	1	20	3.6	5.6	0	0	0	0	1	1	NA	20	0	0
P084	1	2020.8.11	61	1	17.5	2	8.75	0	1	0	0	1	1	1	50	0	0
P085	1	2020.8.12	39	1	15	3.9	3.8	0	1	1	1	1	1	NA	20	0	0
P086	1	2020.8.14	42	1	15	1.5	10	0	0	0	0	0	1	0	10	0	0
P087	1	2020.8.14	43	1	15	2	7.5	0	0	0	0	1	0	1	25	0	0
P088	0	2020.8.15	35	1	17.5	2.5	7	0	1	0	0	0	1	1	15	1	1
P089	1	2020.8.17	46	1	9.7	1.4	6.9	0	1	0	0	0	1	NA	0	0	0
P090	0	2020.8.17	57	1	6.6	1.8	3.7	1	1	1	1	0	1	1	15	1	1
P091	0	2020.8.18	64	1	14	3.9	3.6	1	0	1	1	1	1	1	5	1	0
P092	0	2020.8.22	37	1	6.2	2.3	2.7	0	1	1	1	0	1	NA	8	1	0
P093	1	2020.8.25	57	1	25	2	12.5	0	1	0	0	1	1	1	40	0	0
P094	1	2020.8.25	39	1	13	2.5	5.2	0	0	1	1	1	0	1	40	0	0
P095	1	2020.8.27	52	1	20	1.1	18.2	1	0	1	0	1	0	0	20	0	0
P096	1	2020.8.28	56	1	20	4.6	4.3	0	1	0	1	1	1	NA	20	0	0
P097	1	2020.8.29	27	1	17.5	2	8.75	0	1	1	1	1	1	0	10	0	0
P098	0	2020.9.3	41	1	20	5.1	3.9	0	1	0	0	1	1	1	10	0	0
P099	1	2020.9.4	34	1	20	2	10	1	1	0	0	1	1	NA	5	0	0
P100	1	2020.9.6	46	1	20	5.7	3.5	0	0	1	1	1	0	1	25	0	0
P101	1	2020.9.6	61	1	15	2.5	6	0	1	1	1	1	1	0	5	0	0
P102	1	2020.9.7	40	1	20	2.5	8	0	1	0	0	1	1	1	20	0	0
P103	1	2020.9.8	54	1	20	2	10	0	0	0	0	1	1	NA	0	0	0
P104	1	2020.9.15	60	1	20	2	10	0	1	0	0	1	1	0	20	0	0
P105	0	2020.9.15	48	1	20	2	10	0	0	1	1	1	0	0	25	0	0
P106	1	2020.9.17	48	1	30	2.5	12	0	1	0	0	1	1	1	5	0	0
P107	0	2020.9.19	59	1	8.4	2.1	4	1	1	1	1	0	1	0	5	1	1
P108	1	2020.9.19	59	1	20	2	10	0	1	0	0	1	1	0	5	0	0
P109	1	2020.9.20	37	1	20	2.5	8	1	1	1	0	1	1	NA	2	0	0
P110	1	2020.9.21	57	0	20	2	10	1	0	0	0	1	1	0	5	0	0
P111	1	2020.9.24	40	1	35	2.5	14	0	1	0	0	1	1	1	5	0	0
P112	1	2020.9.25	57	1	22.5	2.5	9	0	1	0	0	1	1	1	15	0	0
P113	1	2020.9.25	35	1	22.5	2.5	9	0	1	0	0	1	1	0	20	0	0
P114	0	2020.9.25	39	1	20	2.5	8	0	0	0	0	1	0	1	10	0	0
P115	1	2020.9.26	36	1	27	2.5	10.8	0	1	1	1	1	1	0	20	0	0
P116	0	2020.9.27	42	1	20	2.5	8	0	0	0	0	1	0	1	10	0	0
P117	1	2020.10.8	32	1	20	2	10	1	1	0	0	1	1	1	10	0	0
P118	1	2020.10.8	32	1	20	2	10	0	1	1	0	1	1	1	20	0	0
P119	0	2020.10.10	73	1	17.5	2.5	7	0	0	0	0	1	0	1	5	0	0
P120	1	2020.10.11	54	1	20	5	4	1	1	1	0	1	1	NA	15	0	0
P121	1	2020.10.15	47	1	20	2	10	1	0	0	0	1	1	1	10	0	0
P122	0	2020.10.19	54	1	15	2	7.5	0	1	0	0	0	1	NA	20	0	0
P123	0	2020.10.21	51	1	25	2.5	10	0	0	0	0	1	1	1	10	0	0
P124	0	2020.10.24	53	1	17.5	8.5	2.1	0	1	1	1	1	1	NA	10	1	0
P125	1	2020.10.25	47	1	17.5	1.5	11.7	1	1	1	0	1	0	1	15	0	0
P126	0	2020.10.26	57	1	20	2.5	8	0	1	0	0	0	1	0	20	1	1
P127	0	2020.10.29	29	1	17.5	5	3.5	0	0	0	0	1	1	1	5	0	1
P128	1	2020.10.30	51	0	16.5	2.5	6.6	0	1	0	0	0	1	1	10	0	0
P129	0	2020.11.1	48	1	13	2	6.5	1	0	1	1	0	0	0	20	1	0
P130	1	2020.11.9	51	1	22.5	2.5	9	0	1	0	0	0	1	NA	10	0	0
P131	0	2020.11.15	48	1	22.5	3	7.5	0	0	0	0	1	1	NA	5	0	0
P132	1	2020.11.22	51	1	20	2	10	0	1	0	0	1	1	1	40	0	0
P133	0	2020.11.23	67	1	20	2	10	0	1	0	0	1	1	1	10	1	0
P134	1	2020.11.27	43	1	25	2.5	10	0	1	0	0	1	0	1	10	0	0
P135	0	2020.12.7	30	1	17.5	2.5	7	0	1	0	0	1	1	1	5	0	0
P136	0	2020.12.16	32	1	14	2	7	0	0	1	1	1	1	0	0	0	0
P137	1	2020.12.22	71	1	16.5	2	8.25	0	1	1	1	1	1	1	10	0	0
P138	0	2020.12.28	49	0	20	2	10	1	1	1	1	1	1	1	5	0	0
P139	1	2021.1.13	55	1	30	2	15	0	0	0	0	1	0	NA	20	0	0
P140	0	2021.1.18	53	1	8.5	1.5	5.7	1	1	0	0	1	1	NA	15	1	1
P141	0	2021.1.27	32	1	9.4	1.9	4.9	0	0	1	1	1	0	0	10	0	0
P142	1	2021.1.28	55	1	22.5	2.5	9	0	1	0	0	1	1	NA	5	0	0
P143	0	2021.2.19	30	1	30	2	15	0	0	1	1	1	1	0	5	1	0
P144	1	2021.2.20	52	1	16.5	2.5	6.6	0	1	1	0	1	1	1	10	0	0
P145	1	2021.2.26	48	1	20	2	10	1	1	0	0	1	1	1	10	0	0
P146	1	2021.3.5	54	1	15	2	7.5	0	0	1	1	1	0	1	15	0	0
P147	0	2021.3.10	53	1	15	2.5	6	0	1	1	0	0	1	NA	10	1	1
P148	1	2021.3.25	52	1	20	2	10	1	1	0	0	1	1	1	25	0	0
P149	1	2021.4.8	59	0	20	2	10	0	0	1	1	1	1	1	10	0	0
P150	1	2021.4.15	61	1	14	2.5	5.6	1	1	0	0	1	1	1	5	0	0
P151	1	2021.4.19	62	1	35	5.5	6.4	0	1	1	0	1	0	0	5	0	0
P152	1	2021.4.25	48	1	40	11.4	3.5	1	1	0	0	1	1	0	20	0	0
P153	1	2021.4.29	45	1	22.5	3	7.5	0	0	0	0	1	1	1	15	0	0
P154	1	2021.5.3	46	1	17.5	2.5	7	0	1	1	1	1	1	1	5	0	0
P155	1	2021.5.14	51	1	35	2.5	14	1	1	0	0	1	1	1	3	0	0
P156	1	2021.5.17	60	1	27	2	13.5	0	1	0	0	0	1	1	25	0	0
P157	1	2021.5.24	55	1	25	2.5	10	0	1	0	0	1	1	1	5	0	0
P158	1	2021.5.28	55	1	20	2.5	8	0	1	1	0	1	1	1	40	0	0
P159	0	2021.5.30	54	1	22.5	2	11.25	0	0	1	1	1	0	1	10	1	0
